# Supplementary material for: Epigenetic Regulation of Cardiac Troponin Genes in Pediatric Patients with Heart Failure Supported by Ventricular Assist Device
Source: Biomedicines. 2021 Oct 7;9(10):1409. doi: 10.3390/biomedicines9101409 (PMC8533380; doi:10.3390/biomedicines9101409)
Supplement: Supplementary file 1 [file biomedicines-09-01409-s001.zip]

Archive with 1 entries (1 files):
- biomedicines-1399296-supplementary.pdf
